# Supplementary material for: Change in the Healthiness of Foods Sold in an Australian Supermarket Chain Following Implementation of a Shelf Tag Intervention Based on the Health Star Rating System
Source: Nutrients. 2022 Jun 9;14(12):2394. doi: 10.3390/nu14122394 (PMC9229209; doi:10.3390/nu14122394)
Supplement: Supplementary file 1 [file nutrients-14-02394-s001.zip]

Archive with 1 entries (1 files):
- nutrients-1705304-supplementary.pdf
